# Supplementary material for: Ecocultural or Biocultural? Towards Appropriate Terminologies in Biocultural Diversity
Source: Biology (Basel). 2022 Jan 28;11(2):207. doi: 10.3390/biology11020207 (PMC8869769; doi:10.3390/biology11020207)
Supplement: Supplementary file 1 [file biology-11-00207-s001.zip]

Archive with 1 entries (1 files):
- biology-1508030 FileS1 - Scopus 2020.pdf
